# Supplementary material for: Data of de novo assembly and annotation of transcriptome from Aspidistra fenghuangensis (Asparagaceae: Nolinoideae)
Source: Data Brief. 2020 May 21;31:105738. doi: 10.1016/j.dib.2020.105738 (PMC7276517; doi:10.1016/j.dib.2020.105738)
Supplement: Supplementary file 1 [file mmc1.xml]

<?xml version="1.0" encoding="utf-8" standalone="no"?>
<data>
  <datasets>
    <author>mengying@jsu.edu.cn</author>
    <type>0</type>
    <dataset>
      <value>6</value>
      <reason>Other (please explain)</reason>
      <comments>I have submitted detailed functional annotation information to Mendeley data(doi:10.17632/sgw32nkhyd.2),but the "Link research data" window failed to submit database link, and prompt "Our service is currently down. Your dataset link has not been saved."
</comments>
    </dataset>
  </datasets>
</data>
